# Supplementary material for: Cobalt-Catalyzed Reduction of Aldehydes to Alcohols via the Hydroboration Reaction
Source: Int J Mol Sci. 2024 Jul 19;25(14):7894. doi: 10.3390/ijms25147894 (PMC11487440; doi:10.3390/ijms25147894)
Supplement: Supplementary file 1 [file ijms-25-07894-s001.zip]

Archive with 1 entries (1 files):
- ijms-3102874-supplementary.pdf
